# Supplementary material for: The Effects of Solvation Enthalpy, Surface Tension, and Conductivity of Common Additives on Positive Electrospray Ionization in Selected Pharmaceuticals
Source: Molecules. 2025 Apr 23;30(9):1885. doi: 10.3390/molecules30091885 (PMC12073616; doi:10.3390/molecules30091885)
Supplement: Supplementary file 1 [file molecules-30-01885-s001.zip]

Archive with 2 entries (2 files):
- molecules-3538236 revised - AnalyteFoldChanges.xlsx
- molecules-3538236-3rd revised - supplementary.pdf
