# Supplementary material for: The Effects of Solvation Enthalpy, Surface Tension, and Conductivity of Common Additives on Positive Electrospray Ionization in Selected Pharmaceuticals
Source: Molecules. 2025 Apr 23;30(9):1885. doi: 10.3390/molecules30091885 (PMC12073616; doi:10.3390/molecules30091885)
Supplement: Supplementary file 1 [file molecules-30-01885-s001.zip › molecules-3538236 revised - AnalyteFoldChanges.xlsx]

## Sheet: Fold-change summary
		CH3COOH vs HCOOH		NH4CH3COO vs CH3COOH			NH4HCO2 vs HCOOH
		1 -100 mM		1-5 mM	10 - 100 mM		1-5 mM	10 - 100 mM
	Lamivudine	1.3	Lamivudine	0.7	1.5	Lamivudine	1.2	3.1
	Emtricitabine	1.2	Emtricitabine	0.6	1.4	Emtricitabine	1.1	2.8
	Sulfamethoxazole	1.2	Sulfamethoxazole	0.7	1.3	Sulfamethoxazole	1.1	1.7
	Nevirapine	1.1	Nevirapine	1.5	2	Nevirapine	1.3	1.6
	12 Hydroxynevirapine	1.1	12 Hydroxynevirapine	1.4	1.4	12 Hydroxynevirapine	1.1	1.2
	Trimethoprim	0.8	Trimethoprim	0.6	2.1	Trimethoprim	0.7	1.6
	Clindamycin	1.5	Clindamycin	0.6	0.8	Clindamycin	0.8	0.8
	Ritonavir	1.4	Ritonavir	1	3.2	Ritonavir	1.8	5
	Average	1.2	Average	0.8875	1.7125	Average	1.1375	2.225
		NH4OH vs NH4HCO3	NH4OH vs NH4CH3COO	NH4OH vs NH4HCOO
		1 -100 mM	1 -100 mM	1 -100 mM
	Lamivudine	1.3	3.1	2.1
	Emtricitabine	1	3.3	1.8
	Sulfamethoxazole	0.8	2.2	1.7
	Nevirapine	1.7	2.1	2.6
	12 Hydroxynevirapine	1.3	2.9	3.9
	Trimethoprim	1.2	10.4
	Clindamycin	1.4	3.3	4.6
	Ritonavir	1.4	2.2	1.7
	Average	1.2625	3.6875	2.62857

## Sheet: Lamivudine 
			Concentration mM								NH4OH vs NH4HCO3								Fold Changes (1-100 mM)
			1	2.5	5	10	25	50	100		1 mM	2.5 mM	5 mM	10 mM	25 mM	50 mM	100 mM		NH4OH	vs.	NH4HCO3
		NH4OH	13325000	14048000	16208000	15301000	15051000	14499000	13302000		0.865766	0.863377	1.07167	1.29264	1.46368	1.49096	2.11129		1.30848
		NH4HCO3	15391000	16271000	15124000	11837000	10283000	9724600	6300400		NH4OH vs NH4CH3CO2								NH4OH	vs.	NH4CH3CO2		CH3COOH	vs.	HCOOH
		NH4CH3CO2	2963000	4182300	4357000	4431600	6420800	6352700	6113700		4.49713	3.35892	3.71999	3.4527	2.3441	2.28234	2.17577		3.11871				1.27305
		NH4HCO2	5499700	5418000	5802300	6977200	9675600	9580200	10107000		NH4OH vs NH4HCO2								NH4OH	vs.	NH4HCO2
		CH3COOH	8678800	4710500	4667100	4310400	3855000	3668400	3787000		2.42286	2.59284	2.79338	2.193	1.55556	1.51343	1.31612		2.05531
		HCOOH	6617800	5121300	3436200	3051100	2872500	2984300	2830600		NH4CH3COO vs CH3COOH
											0.341407	0.887868	0.933556	1.02812	1.66558	1.73174	1.61439		NH4CH3COO	vs	CH3COOH		NH4HCO2	vs.	HCOOH
											NH4HCO2 vs HCOOH								1.17181				2.28765
											0.831047	1.05793	1.68858	2.28678	3.36836	3.2102	3.57062
											CH3COOH vs HCOOH
											1.31143	0.919786	1.35822	1.41274	1.34204	1.22923	1.33788

## Sheet: Emtricitabine 
																			Fold Changes (1-100 mM)
			Concentration mM								NH4OH vs NH4HCO3								NH4OH	vs.	NH4HCO3
			1	2.5	5	10	25	50	100		1 mM	2.5 mM	5 mM	10 mM	25 mM	50 mM	100 mM		0.993709
		NH4OH	5844900	6821500	6523200	6812200	5878900	5861100	5577900		0.914953	1.00591	0.873873	0.949965	0.810179	1.20636	1.19472		NH4OH	vs.	NH4CH3CO2		CH3COOH	vs.	HCOOH
		NH4HCO3	6388200	6781400	7464700	7171000	7256300	4858500	4668800		NH4OH vs NH4CH3CO2								3.26737				1.2228
		NH4CH3CO2	749320	1596600	2144200	2437500	3792000	3367200	3338500		7.80027	4.27252	3.04225	2.79475	1.55034	1.74065	1.67078		NH4OH	vs.	NH4HCO2
		NH4HCO2	2509400	2502800	3068000	3698800	5234800	5010600	4757200		NH4OH vs NH4HCO2								1.784
		CH3COOH	3953300	2180900	2292200	2684400	2232700	2110600	2137300		2.3292	2.72555	2.12621	1.84173	1.12304	1.16974	1.17252
		HCOOH	3396100	2572600	1979800	1798100	1635700	1596600	1766100		NH4CH3COO vs CH3COOH								NH4CH3COO	vs	CH3COOH		NH4HCO2	vs.	HCOOH
											0.189543	0.732083	0.935433	0.908024	1.69839	1.59538	1.56202		1.0887				2.05011
											NH4HCO2 vs HCOOH
											0.738906	0.972868	1.54965	2.05706	3.20034	3.13829	2.69362
											CH3COOH vs HCOOH
											1.16407	0.847742	1.15779	1.49291	1.36498	1.32193	1.21018

## Sheet: Sulfamethoxazole
																			Fold Changes (1-100 mM)
			Concentration mM								NH4OH vs NH4HCO3								NH4OH	vs.	NH4HCO3
			1	2.5	5	10	25	50	100		1 mM	2.5 mM	5 mM	10 mM	25 mM	50 mM	100 mM		0.817576
		NH4OH	8365000	9992300	11386000	9142200	8931400	8512200	7821200		0.659232	0.747032	0.881338	0.785953	0.845216	0.813397	0.990866		NH4OH	vs.	NH4CH3CO2		CH3COOH	vs.	HCOOH
		NH4HCO3	12689000	13376000	12919000	11632000	10567000	10465000	7893300		NH4OH vs NH4CH3CO2								2.21299				1.16152
		NH4CH3CO2	2743400	3427400	4183500	3943900	6082900	5760000	5076700		3.04914	2.91542	2.72164	2.31806	1.46828	1.47781	1.54061		NH4OH	vs.	NH4HCO2
		NH4HCO2	5606300	5583600	5412300	5319900	5815800	5137900	5736900		NH4OH vs NH4HCO2								1.66566
		CH3COOH	7180300	4286100	4466200	5030800	3914500	3915700	3432900		1.49207	1.78958	2.10373	1.71849	1.53571	1.65675	1.36331
		HCOOH	6032700	5532700	4063200	3880400	3239000	3021200	2712800		NH4CH3COO vs CH3COOH								NH4CH3COO	vs	CH3COOH		NH4HCO2	vs.	HCOOH
											0.382073	0.799655	0.936702	0.783951	1.55394	1.471	1.47884		1.05802				1.46463
											NH4HCO2 vs HCOOH
											0.929319	1.0092	1.33203	1.37097	1.79555	1.70062	2.11475
											CH3COOH vs HCOOH
											1.19023	0.774685	1.09918	1.29646	1.20855	1.29607	1.26545

## Sheet: Nevirapine 
																			Fold Changes (1-100 mM)
			Concentration mM								NH4OH vs NH4HCO3								NH4OH	vs.	NH4HCO3
			1	2.5	5	10	25	50	100		1 mM	2.5 mM	5 mM	10 mM	25 mM	50 mM	100 mM		1.66202
		NH4OH	25121000	25000000	23909000	22132000	22416000	22561000	21890000		1.19892	1.17426	1.06741	1.17686	1.58417	2.10772	3.32483		NH4OH	vs.	NH4CH3CO2		CH3COOH	vs.	HCOOH
		NH4HCO3	20953000	21290000	22399000	18806000	14150000	10704000	6583800		NH4OH vs NH4CH3CO2								2.05719				1.09998
		NH4CH3CO2	13686000	13956000	14072000	12637000	11410000	9986900	7062700		1.83553	1.79134	1.69905	1.75137	1.96459	2.25906	3.09938		NH4OH	vs.	NH4HCO2
		NH4HCO2	13253000	12425000	10412000	9390800	8694600	6697900	5790500		NH4OH vs NH4HCO2								2.6125
		CH3COOH	15655000	7868400	7514400	6771400	5123800	4492800	4686300		1.8955	2.01207	2.29629	2.35677	2.57815	3.36837	3.78033
		HCOOH	11801000	9342900	6579400	5520200	4985700	4771900	3927800		NH4CH3COO vs CH3COOH								NH4CH3COO	vs	CH3COOH		NH4HCO2	vs.	HCOOH
											0.874225	1.77368	1.87267	1.86623	2.22686	2.22287	1.5071		1.76338				1.47977
											NH4HCO2 vs HCOOH
											1.12304	1.32989	1.58252	1.70117	1.74391	1.40361	1.47423
											CH3COOH vs HCOOH
											1.32658	0.84218	1.14211	1.22666	1.0277	0.941512	1.19311

## Sheet: 12 Hydroxynevirapine 
																			Fold Changes (1-100 mM)
			Concentration mM								NH4OH vs NH4HCO3								NH4OH	vs.	NH4HCO3
			1	2.5	5	10	25	50	100		1 mM	2.5 mM	5 mM	10 mM	25 mM	50 mM	100 mM		1.33089
		NH4OH	96622000	107550000	106170000	107530000	99312000	93039000	98174000		0.95618	1.01357	1.01676	1.24339	1.42667	1.51561	2.14401		NH4OH	vs.	NH4CH3CO2		CH3COOH	vs.	HCOOH
		NH4HCO3	101050000	106110000	104420000	86481000	69611000	61387000	45790000		NH4OH vs NH4CH3CO2								2.87322				1.09408
		NH4CH3CO2	43075000	47109000	45498000	32396000	33390000	32207000	24118000		2.24311	2.283	2.33351	3.31924	2.9743	2.88878	4.07057		NH4OH	vs.	NH4HCO2
		NH4HCO2	43422000	39073000	26752000	22889000	25558000	20011000	19223000		NH4OH vs NH4HCO2								3.89808
		CH3COOH	47008000	29462000	25119000	25129000	20017000	19766000	20677000		2.22519	2.75254	3.96868	4.69789	3.88575	4.64939	5.10711
		HCOOH	43125000	32568000	23653000	22282000	18735000	16173000	17470000		NH4CH3COO vs CH3COOH								NH4CH3COO	vs	CH3COOH		NH4HCO2	vs.	HCOOH
											0.916333	1.59897	1.8113	1.28919	1.66808	1.62941	1.16642		1.43996				1.15239
											NH4HCO2 vs HCOOH
											1.00689	1.19974	1.13102	1.02724	1.36418	1.23731	1.10034
											CH3COOH vs HCOOH
											1.09004	0.90463	1.06198	1.12777	1.06843	1.22216	1.18357

## Sheet: Trimethoprim
																			Fold Changes (1-100 mM)
			Concentration mM								NH4OH vs NH4HCO3								NH4OH	vs.	NH4HCO3
			1	2.5	5	10	25	50	100		1 mM	2.5 mM	5 mM	10 mM	25 mM	50 mM	100 mM		1.16853
		NH4OH	31301000	32985000	32695000	31982000	33888000	31651000	27973000		1.02586	1.04777	1.06585	1.12245	1.18626	1.29489	1.43665		NH4OH	vs.	NH4CH3CO2		CH3COOH	vs.	HCOOH
		NH4HCO3	30512000	31481000	30675000	28493000	28567000	24443000	19471000		NH4OH vs NH4CH3CO2								10.4363				0.786773
		NH4CH3CO2	732250	1469100	17038000	23007000	23665000	21027000	17382000		42.7463	22.4525	1.91895	1.3901	1.43199	1.50526	1.60931		NH4OH	vs.	NH4HCO2
		NH4HCO2	0	7228900	22585000	24500000	22651000	19967000	19083000		NH4OH vs NH4HCO2								n/a
		CH3COOH	21563000	12375000	10942000	11598000	9940100	9092100	10554000		#DIV/0!	4.56293	1.44764	1.30539	1.49609	1.58517	1.46586
		HCOOH	22082000	18931000	14044000	14297000	14433000	12784000	11899000		NH4CH3COO vs CH3COOH								NH4CH3COO	vs	CH3COOH		NH4HCO2	vs.	HCOOH
											0.0339586	0.118715	1.55712	1.9837	2.38076	2.31267	1.64696		1.43341				1.20552
											NH4HCO2 vs HCOOH
											0	0.381855	1.60816	1.71365	1.56939	1.56187	1.60375
											CH3COOH vs HCOOH
											0.976497	0.65369	0.779123	0.811219	0.688706	0.711209	0.886965

## Sheet: Clindamycin
																			Fold Changes (1-100 mM)
											NH4OH vs NH4HCO3								NH4OH	vs.	NH4HCO3
			1	2.5	5	10	25	50	100		1 mM	2.5 mM	5 mM	10 mM	25 mM	50 mM	100 mM		1.44102
		NH4OH	47071000	49623000	52600000	60233000	58382000	60077000	54110000		0.988824	1.13323	1.09287	1.34903	1.65745	1.86465	2.00111		NH4OH	vs.	NH4CH3CO2		CH3COOH	vs.	HCOOH
		NH4HCO3	47603000	43789000	48130000	44649000	35224000	32219000	27040000		NH4OH vs NH4CH3CO2								3.34436				1.47115
		NH4CH3CO2	21259000	19585000	17787000	15921000	16699000	15178000	12111000		2.21417	2.53372	2.95722	3.78324	3.49614	3.95816	4.46784		NH4OH	vs.	NH4HCO2
		NH4HCO2	18427000	17710000	13526000	11205000	10445000	9967500	9108100		NH4OH vs NH4HCO2								4.59692
		CH3COOH	47717000	27844000	24368000	23429000	17680000	17019000	15470000		2.55446	2.80198	3.88881	5.37555	5.58947	6.02729	5.94087
		HCOOH	26943000	21589000	16183000	14244000	13577000	12382000	10972000		NH4CH3COO vs CH3COOH								NH4CH3COO	vs	CH3COOH		NH4HCO2	vs.	HCOOH
											0.445523	0.703383	0.729933	0.679542	0.944514	0.891827	0.78287		0.739656				0.790164
											NH4HCO2 vs HCOOH
											0.683925	0.820325	0.835815	0.786647	0.769316	0.804999	0.830122
											CH3COOH vs HCOOH
											1.77104	1.28973	1.50578	1.64483	1.3022	1.3745	1.40995

## Sheet: Ritonavir
																			Fold Changes (1-100 mM)
											NH4OH vs NH4HCO3								NH4OH	vs.	NH4HCO3
			1	2.5	5	10	25	50	100		1 mM	2.5 mM	5 mM	10 mM	25 mM	50 mM	100 mM		1.41103
		NH4OH	33344000	37538000	35398000	43669000	43957000	35732000	37756000		1.0576	1.1526	1.20582	1.56301	1.7652	1.57271	1.56029		NH4OH	vs.	NH4CH3CO2		CH3COOH	vs.	HCOOH
		NH4HCO3	31528000	32568000	29356000	27939000	24902000	22720000	24198000		NH4OH vs NH4CH3CO2								2.20907				1.3667
		NH4CH3CO2	17761000	14796000	16201000	14616000	21001000	19638000	19226000		1.87737	2.53704	2.18493	2.98775	2.09309	1.81953	1.9638		NH4OH	vs.	NH4HCO2
		NH4HCO2	21821000	22219000	18854000	22433000	23350000	22664000	22753000		NH4OH vs NH4HCO2								1.73716
		CH3COOH	27712000	14485000	11356000	8528000	6597300	4904500	5175900		1.52807	1.68945	1.87748	1.94664	1.88253	1.5766	1.65939
		HCOOH	15781000	12528000	8270900	6095700	5122500	3743000	4029800		NH4CH3COO vs CH3COOH								NH4CH3COO	vs	CH3COOH		NH4HCO2	vs.	HCOOH
											0.640914	1.02147	1.42665	1.71388	3.18327	4.00408	3.71452		2.24354				3.62507
											NH4HCO2 vs HCOOH
											1.38274	1.77355	2.27956	3.68014	4.55832	6.05504	5.64619
											CH3COOH vs HCOOH
											1.75604	1.15621	1.37301	1.39902	1.28791	1.31031	1.28441
